# Supplementary material for: Questionnaire-Based Survey Regarding the Rational Usage of Antimicrobial Agents in Food-Producing Animals in Romania
Source: Vet Sci. 2025 Apr 26;12(5):408. doi: 10.3390/vetsci12050408 (PMC12115682; doi:10.3390/vetsci12050408)
Supplement: Supplementary file 1 [file vetsci-12-00408-s001.zip]

Archive with 3 entries (2 files):
- vetsci- 3559485 - supplementary/
- vetsci- 3559485 - supplementary/vetsci-3559485-ethic.pdf
- vetsci- 3559485 - supplementary/vetsci-3559485-the survey questions.pdf
